# Supplementary material for: A Phylogenomic Framework and Divergence History of Cephalochordata Amphioxus
Source: Front Physiol. 2018 Dec 18;9:1833. doi: 10.3389/fphys.2018.01833 (PMC6305399; doi:10.3389/fphys.2018.01833)
Supplement: TABLE S1 — Summary statistics of sequence correction. [file Table_1.XLSX]

## Sheet: Sheet1
Table S1 Summary statistics of sequence correction.
Species	Common name	The total number of sequences (>120 bp)	retaining number by correction	corrective number	uncorrected number	Versions	Uniform resource locators (URLs)
Anolis carolinensis	Green lizard	19106	19098	3	5	Ensembl v90.0	http://asia.ensembl.org/info/data/ftp/index.html
Alligator mississippiensis	American alligator	35265	35265	0	0	v1.0	http://www.crocgenomes.org/
Branchiostoma belcheri	Chinese amphioxus	37619	37123	494	2	v18h27.r3 (early release)	http://genome.bucm.edu.cn/lancelet/
Branchiostoma floridae	American amphioxus	28623	28440	183	0	JGI v2.0	http://genome.jgi-psf.org/Brafl1/Brafl1.home.html
Ciona intestinalis	Sea squirt	16879	16876	1	2	Ensembl v90.0	http://asia.ensembl.org/info/data/ftp/index.html
Callorhinchus milii	Elephant shark	28207	25304	2439	464	v6.1.3	ftp://ftp-trace.ncbi.nlm.nih.gov/genomes/Callorhinchus_milii/
Danio rerio	Zebrafish	44957	41413	2889	655	Ensembl v90.0	http://asia.ensembl.org/info/data/ftp/index.html
Gallus gallus	Chicken	30236	30221	13	2	Ensembl v90.0	http://asia.ensembl.org/info/data/ftp/index.html
Homo sapiens	Human	99419	86073	12268	1078	Ensembl v90.0	http://asia.ensembl.org/info/data/ftp/index.html
Latimeria chalumnae	Coelacanth	23600	23593	5	2	Ensembl v90.0	http://asia.ensembl.org/info/data/ftp/index.html
Mus musculus	Mouse	60008	53938	5457	613	Ensembl v90.0	http://asia.ensembl.org/info/data/ftp/index.html
Petromyzon marinus	Lamprey	11227	11223	4	0	Ensembl v90.0	http://asia.ensembl.org/info/data/ftp/index.html
Saccoglossus kowalevskii	Acorn worm	22110	20452	1570	88	v1.1	ftp://ftp-trace.ncbi.nlm.nih.gov/genomes/Saccoglossus_kowalevskii/
Strongylocentrotus purpuratus	Sea urchin	35784	34442	1208	134	v4.2	ftp://ftp-trace.ncbi.nlm.nih.gov/genomes/Strongylocentrotus_purpuratus/
Takifugu rubripes	Fugu	47814	47803	9	2	Ensembl v90.0	http://asia.ensembl.org/info/data/ftp/index.html
Xenopus tropicalis	Western clawed frog	22716	22705	6	5	Ensembl v90.0	http://asia.ensembl.org/info/data/ftp/index.html
