# Supplementary material for: A Phylogenomic Framework and Divergence History of Cephalochordata Amphioxus
Source: Front Physiol. 2018 Dec 18;9:1833. doi: 10.3389/fphys.2018.01833 (PMC6305399; doi:10.3389/fphys.2018.01833)
Supplement: TABLE S2 — List of GO terms enriched by genes containing domains that are shared among all tested amphioxus. [file Table_2.xlsx]

## Sheet: Sheet1
Table S2 List of GO terms enriched by domains that are shared among all tested amphioxus.
Gene ontology	GO term id	GO term description	FDR
biological process	GO:0050794	regulation of cellular process	0
biological process	GO:0048856	anatomical structure development	0
biological process	GO:0048793	pronephros development	0
biological process	GO:0065007	biological regulation	0
biological process	GO:0048731	system development	0
biological process	GO:0044763	single-organism cellular process	0
biological process	GO:0050789	regulation of biological process	0
biological process	GO:0009887	organ morphogenesis	0
biological process	GO:0032502	developmental process	0
biological process	GO:0048869	cellular developmental process	0
biological process	GO:0044707	single-multicellular organism process	0
biological process	GO:0030154	cell differentiation	0
biological process	GO:0006464	cellular protein modification process	0
biological process	GO:0036211	protein modification process	0
biological process	GO:0044700	single organism signaling	0
biological process	GO:0007275	multicellular organismal development	0
biological process	GO:0032501	multicellular organismal process	0
biological process	GO:0044767	single-organism developmental process	0
biological process	GO:0007154	cell communication	0
biological process	GO:0048468	cell development	0
biological process	GO:0048513	organ development	0
biological process	GO:0031323	regulation of cellular metabolic process	1e-05
biological process	GO:0048519	negative regulation of biological process	1e-05
biological process	GO:0043412	macromolecule modification	1e-05
biological process	GO:0048523	negative regulation of cellular process	1e-05
biological process	GO:0009888	tissue development	2e-05
biological process	GO:0080090	regulation of primary metabolic process	2e-05
biological process	GO:0007507	heart development	2e-05
biological process	GO:0048729	tissue morphogenesis	2e-05
biological process	GO:0044267	cellular protein metabolic process	3e-05
biological process	GO:0032989	cellular component morphogenesis	3e-05
biological process	GO:0060255	regulation of macromolecule metabolic process	4e-05
biological process	GO:0022008	neurogenesis	4e-05
biological process	GO:0009889	regulation of biosynthetic process	4e-05
biological process	GO:0072358	cardiovascular system development	5e-05
biological process	GO:0072359	circulatory system development	5e-05
biological process	GO:0007399	nervous system development	6e-05
biological process	GO:0009653	anatomical structure morphogenesis	6e-05
biological process	GO:0014070	response to organic cyclic compound	6e-05
biological process	GO:0045165	cell fate commitment	7e-05
biological process	GO:0051171	regulation of nitrogen compound metabolic process	7e-05
biological process	GO:0031326	regulation of cellular biosynthetic process	8e-05
biological process	GO:0010556	regulation of macromolecule biosynthetic process	8e-05
biological process	GO:0019219	regulation of nucleobase-containing compound metabolic process	8e-05
biological process	GO:0051252	regulation of RNA metabolic process	8e-05
biological process	GO:0006508	proteolysis	9e-05
biological process	GO:0019538	protein metabolic process	0.00011
biological process	GO:0048699	generation of neurons	0.00014
biological process	GO:2001141	regulation of RNA biosynthetic process	0.00018
biological process	GO:0006355	regulation of transcription, DNA-dependent	0.00022
biological process	GO:0033993	response to lipid	0.00027
biological process	GO:0042981	regulation of apoptotic process	0.00046
biological process	GO:0000902	cell morphogenesis	0.00049
biological process	GO:0048666	neuron development	0.00058
biological process	GO:1901615	organic hydroxy compound metabolic process	0.00061
biological process	GO:0016192	vesicle-mediated transport	0.00067
biological process	GO:2000112	regulation of cellular macromolecule biosynthetic process	0.00069
biological process	GO:0009790	embryo development	0.00074
biological process	GO:0009887	organ morphogenesis	0.00082
biological process	GO:0051239	regulation of multicellular organismal process	0.00084
biological process	GO:0030036	actin cytoskeleton organization	0.00088
biological process	GO:0007167	enzyme linked receptor protein signaling pathway	0.00089
biological process	GO:0048468	cell development	0.00103
biological process	GO:0044057	regulation of system process	0.00113
biological process	GO:0050878	regulation of body fluid levels	0.00118
biological process	GO:0019222	regulation of metabolic process	0.00126
biological process	GO:0009792	embryo development ending in birth or egg hatching	0.00128
biological process	GO:0010468	regulation of gene expression	0.00128
biological process	GO:0065008	regulation of biological quality	0.00135
biological process	GO:0060429	epithelium development	0.00138
biological process	GO:0006066	alcohol metabolic process	0.00144
biological process	GO:0007507	heart development	0.00151
biological process	GO:0003012	muscle system process	0.00156
biological process	GO:0002684	positive regulation of immune system process	0.00157
biological process	GO:0000904	cell morphogenesis involved in differentiation	0.00159
biological process	GO:0060284	regulation of cell development	0.00121
biological process	GO:0040011	locomotion	0.00136
biological process	GO:0048193	Golgi vesicle transport	0.00136
biological process	GO:0030163	protein catabolic process	0.00147
biological process	GO:0045595	regulation of cell differentiation	0.00158
biological process	GO:0030029	actin filament-based process	0.00158
biological process	GO:0010648	negative regulation of cell communication	0.00162
biological process	GO:0023057	negative regulation of signaling	0.00166
biological process	GO:0048585	negative regulation of response to stimulus	0.00166
biological process	GO:0050793	regulation of developmental process	0.00169
biological process	GO:0048598	embryonic morphogenesis	0.00176
biological process	GO:0048646	anatomical structure formation involved in morphogenesis	0.00181
biological process	GO:0007599	hemostasis	0.00183
biological process	GO:0015031	protein transport	0.00188
biological process	GO:0035556	intracellular signal transduction	0.00189
biological process	GO:0051276	chromosome organization	0.00192
biological process	GO:0007423	sensory organ development	0.00211
biological process	GO:0030182	neuron differentiation	0.00226
biological process	GO:0007017	microtubule-based process	0.00234
biological process	GO:0031644	regulation of neurological system process	0.00238
biological process	GO:0007389	pattern specification process	0.0024
biological process	GO:0044257	cellular protein catabolic process	0.0024
biological process	GO:0051969	regulation of transmission of nerve impulse	0.00257
biological process	GO:0043085	positive regulation of catalytic activity	0.00258
biological process	GO:0007267	cell-cell signaling	0.00258
biological process	GO:0051603	proteolysis involved in cellular protein catabolic process	0.00267
biological process	GO:0009968	negative regulation of signal transduction	0.00277
biological process	GO:0006936	muscle contraction	0.00279
biological process	GO:0001654	eye development	0.00285
biological process	GO:0007010	cytoskeleton organization	0.00286
biological process	GO:0006996	organelle organization	0.00294
biological process	GO:0019941	modification-dependent protein catabolic process	0.00302
biological process	GO:0043632	modification-dependent macromolecule catabolic process	0.00322
biological process	GO:0060537	muscle tissue development	0.00346
biological process	GO:0003008	system process	0.00355
biological process	GO:0061061	muscle structure development	0.00357
biological process	GO:0001944	vasculature development	0.00368
biological process	GO:0031399	regulation of protein modification process	0.00369
biological process	GO:0014706	striated muscle tissue development	0.00373
biological process	GO:0002009	morphogenesis of an epithelium	0.00375
biological process	GO:0008104	protein localization	0.00377
biological process	GO:0003007	heart morphogenesis	0.00386
biological process	GO:0050804	regulation of synaptic transmission	0.00388
biological process	GO:0023051	regulation of signaling	0.00389
biological process	GO:0010646	regulation of cell communication	0.00389
biological process	GO:0051960	regulation of nervous system development	0.00413
biological process	GO:0042692	muscle cell differentiation	0.00427
biological process	GO:0032990	cell part morphogenesis	0.00433
biological process	GO:0022603	regulation of anatomical structure morphogenesis	0.00471
biological process	GO:0006928	cellular component movement	0.00477
biological process	GO:0010243	response to organic nitrogen	0.00479
biological process	GO:0006928	cellular component movement	0.00483
biological process	GO:0050767	regulation of neurogenesis	0.00487
biological process	GO:0070647	protein modification by small protein conjugation or removal	0.0051
biological process	GO:0030030	cell projection organization	0.00519
biological process	GO:0048518	positive regulation of biological process	0.00582
biological process	GO:0002682	regulation of immune system process	0.00593
biological process	GO:0032990	cell part morphogenesis	0.00623
biological process	GO:0042692	muscle cell differentiation	0.00635
biological process	GO:0048858	cell projection morphogenesis	0.00648
biological process	GO:0060537	muscle tissue development	0.00671
biological process	GO:0007010	cytoskeleton organization	0.00692
biological process	GO:0019220	regulation of phosphate metabolic process	0.00765
biological process	GO:0051174	regulation of phosphorus metabolic process	0.00778
biological process	GO:0030182	neuron differentiation	0.00781
biological process	GO:0007178	transmembrane receptor protein serine/threonine kinase signaling pathway	0.00793
biological process	GO:0006325	chromatin organization	0.00793
biological process	GO:0002009	morphogenesis of an epithelium	0.00838
biological process	GO:0051179	localization	0.00842
biological process	GO:0042325	regulation of phosphorylation	0.00868
biological process	GO:0009416	response to light stimulus	0.00895
biological process	GO:0051246	regulation of protein metabolic process	0.00929
biological process	GO:0001944	vasculature development	0.01314
biological process	GO:0061061	muscle structure development	0.01477
biological process	GO:0048667	cell morphogenesis involved in neuron differentiation	0.0154
biological process	GO:0051338	regulation of transferase activity	0.01603
biological process	GO:0016310	phosphorylation	0.01966
biological process	GO:0043549	regulation of kinase activity	0.02029
biological process	GO:0002253	activation of immune response	0.02292
biological process	GO:0050778	positive regulation of immune response	0.02355
biological process	GO:0048598	embryonic morphogenesis	0.02418
biological process	GO:0050793	regulation of developmental process	0.02581
biological process	GO:0042330	taxis	0.02944
biological process	GO:0048870	cell motility	0.03307
biological process	GO:0051674	localization of cell	0.0377
biological process	GO:0009893	positive regulation of metabolic process	0.04433
biological process	GO:0007600	sensory perception	0.04596
