# Supplementary material for: A Phylogenomic Framework and Divergence History of Cephalochordata Amphioxus
Source: Front Physiol. 2018 Dec 18;9:1833. doi: 10.3389/fphys.2018.01833 (PMC6305399; doi:10.3389/fphys.2018.01833)
Supplement: TABLE S7 — Information of lineage-specific domains in Asymmetron lucayanum. [file Table_7.xlsx]

## Sheet: alu.pfama
Table S7 Information of lineage-specific domains in Asymmetron lucayanum.
Pfam id	Pfam name	Pfam description	Align info(alu)
PF03275.8	GLF	UDP-galactopyranose mutase	Unigene11144_asymAD:0.35,11.9;
PF11485.3	DUF3211	Protein of unknown function (DUF3211)	CL7663.Contig1_asymAD:0.25,12.9;CL7663.Contig2_asymAD:0.25,12.9;CL11886.Contig1_asymAD:0.31,12.6;
PF04443.7	LuxE	Acyl-protein synthetase, LuxE	Unigene52277_asymAD:0.15,12.3;
PF06923.6	GutM	Glucitol operon activator protein (GutM)	Unigene59993_asymAD:0.13,13.4;
PF07229.7	VirE2	VirE2	Unigene3913_asymAD:0.31,10.9;
PF09970.4	DUF2204	Nucleotidyl transferase of unknown function (DUF2204)	CL10843.Contig2_asymAD:0.5,11.4;
PF06549.7	DUF1118	Protein of unknown function (DUF1118)	Unigene56080_asymAD:0.34,12.6;
PF04465.7	DUF499	Protein of unknown function (DUF499)	Unigene55870_asymAD:0.18,10.9;
PF10097.4	DUF2335	Predicted membrane protein (DUF2335)	Unigene50041_asymAD:2.2,9.5;
PF14454.1	Prok_Ub	Prokaryotic Ubiquitin	Unigene2433_asymAD:0.53,11.5;
PF04846.8	Herpes_pp38	Herpesvirus pp38 phosphoprotein	Unigene48940_asymAD:0.12,13.3;
PF07660.9	STN	Secretin and TonB N terminus short domain	Unigene42570_asymAD:0.12,13.5;
PF06850.6	PHB_depo_C	PHB de-polymerase C-terminus	CL6057.Contig2_asymAD:0.11,13.2;
PF04902.7	Nab1	Conserved region in Nab1	Unigene31570_asymAD:0.17,12.9;
PF14133.1	DUF4300	Domain of unknown function (DUF4300)	Unigene56461_asymAD:0.022,15.6;
PF08594.5	UPF0300	Uncharacterised protein family (UPF0300)	CL1337.Contig3_asymAD:0.13,12.8;Unigene16176_asymAD:0.37,11.2;
PF04924.7	Pox_A6	Poxvirus A6 protein	Unigene40577_asymAD:0.59,10.4;
PF12449.3	DUF3684	Protein of unknown function (DUF3684)	Unigene39069_asymAD:0.07,12.3;
PF15602.1	Imm43	Immunity protein 43	Unigene5846_asymAD:0.12,13.9;
PF02959.11	Tax	HTLV Tax	CL346.Contig1_asymAD:0.23,12.5;
PF12687.2	DUF3801	Protein of unknown function (DUF3801)	CL1896.Contig2_asymAD:0.0016,19.6;CL1896.Contig4_asymAD:0.0016,19.6;CL1896.Contig3_asymAD:0.0021,19.2;Unigene21610_asymAD:0.0021,19.2;Unigene51265_asymAD:0.18,12.9;
PF02306.10	Phage_G	Major spike protein (G protein)	CL8089.Contig1_asymAD:0.078,14.2;
PF11226.3	DUF3022	Protein of unknown function (DUF3022)	CL6833.Contig1_asymAD:0.49,11.8;
PF15213.1	CDRT4	CMT1A duplicated region transcript 4 protein	CL10246.Contig1_asymAD:0.046,15.4;Unigene1488_asymAD:0.15,13.7;
PF05275.6	CopB	Copper resistance protein B precursor (CopB)	Unigene36525_asymAD:0.33,11.7;
PF07833.6	Cu_amine_oxidN1	Copper amine oxidase N-terminal domain	Unigene16208_asymAD:0.16,13.9;
PF08010.6	Phage_30_3	Bacteriophage protein GP30.3	CL11297.Contig1_asymAD:1,10.4;
PF09721.5	Exosortase_EpsH	Transmembrane exosortase (Exosortase_EpsH)	Unigene21680_asymAD:3.6,8.3;
PF08688.5	ASD1	Apx/Shroom domain ASD1	Unigene21483_asymAD:0.35,12.2;
PF09259.6	Fve	Fungal immunomodulatory protein Fve	Unigene27008_asymAD:0.015,16.7;
PF02246.10	B1	Protein L b1 domain	Unigene6045_asymAD:0.18,13.2;
PF13763.1	DUF4167	Domain of unknown function (DUF4167)	Unigene21349_asymAD:0.3,12.7;Unigene1854_asymAD:5,8.7;
PF08132.6	AdoMetDC_leader	S-adenosyl-l-methionine decarboxylase leader peptide	Unigene46219_asymAD:0.23,12.9;
PF01955.13	CbiZ	Adenosylcobinamide amidohydrolase	CL13176.Contig1_asymAD:0.2,13.0;
PF04295.8	GD_AH_C	D-galactarate dehydratase / Altronate hydrolase, C terminus	CL4907.Contig1_asymAD:0.014,15.6;CL4907.Contig2_asymAD:0.015,15.5;
PF12527.3	DUF3727	Protein of unknown function (DUF3727)	CL3618.Contig5_asymAD:0.022,16.3;
PF04448.7	DUF551	Protein of unknown function (DUF551)	Unigene12683_asymAD:0.16,14.2;
PF07692.6	Fea1	Low iron-inducible periplasmic protein	Unigene28986_asymAD:2.4e-11,44.7;Unigene13405_asymAD:4.3e-07,30.6;Unigene28863_asymAD:0.14,12.5;
PF08000.6	bPH_1	Bacterial PH domain	Unigene13914_asymAD:1,10.6;
PF03536.10	VRP3	Salmonella virulence-associated 28kDa protein	Unigene10542_asymAD:0.021,15.6;
PF10935.3	DUF2637	Protein of unknown function (DUF2637)	Unigene7679_asymAD:0.17,13.4;
PF09518.5	RE_HindIII	HindIII restriction endonuclease	Unigene35726_asymAD:0.048,14.1;
PF00272.14	Cecropin	Cecropin family	CL12633.Contig2_asymAD:0.28,12.3;
PF05886.6	Orthopox_F8	Orthopoxvirus F8 protein	Unigene6994_asymAD:0.16,13.3;CL1359.Contig1_asymAD:0.53,11.7;CL1359.Contig2_asymAD:0.53,11.7;Unigene22329_asymAD:0.9,10.9;
PF12361.3	DBP	Duffy-antigen binding protein	Unigene22099_asymAD:0.46,11.5;
PF10118.4	Metal_hydrol	Predicted metal-dependent hydrolase	Unigene38277_asymAD:3.1,8.7;
PF12646.2	DUF3783	Domain of unknown function (DUF3783)	Unigene3025_asymAD:0.002,19.4;
PF08200.6	Phage_1_1	Bacteriophage 1.1 Protein	Unigene50950_asymAD:0.034,15.9;
PF05904.6	DUF863	Plant protein of unknown function (DUF863)	Unigene2782_asymAD:0.23,11.3;
PF04986.8	Y2_Tnp	Putative transposase	CL7017.Contig3_asymAD:0.16,13.3;CL7017.Contig2_asymAD:0.17,13.2;CL7017.Contig1_asymAD:0.22,12.8;CL12527.Contig1_asymAD:0.37,12.1;Unigene30438_asymAD:5.8,8.2;
PF08678.5	Rsbr_N	Rsbr N terminal	Unigene4576_asymAD:0.34,12.3;
PF15138.1	Syncollin	Syncollin	CL5418.Contig3_asymAD:0.02,16.3;CL5418.Contig2_asymAD:0.022,16.2;
PF12609.3	DUF3774	Wound-induced protein	Unigene18009_asymAD:0.011,18.1;
PF01183.15	Glyco_hydro_25	Glycosyl hydrolases family 25	Unigene48227_asymAD:0.12,13.8;
PF08089.6	Toxin_20	Huwentoxin-II family	CL2057.Contig1_asymAD:3.2,9.2;
PF09916.4	DUF2145	Uncharacterized protein conserved in bacteria (DUF2145)	CL5512.Contig1_asymAD:0.051,14.6;
PF07120.6	DUF1376	Protein of unknown function (DUF1376)	Unigene18232_asymAD:0.21,13.3;
PF02116.10	STE2	Fungal pheromone mating factor STE2 GPCR	Unigene18361_asymAD:2.1,8.9;
PF06076.7	Orthopox_F14	Orthopoxvirus F14 protein	Unigene32510_asymAD:0.056,15.0;Unigene37729_asymAD:0.38,12.4;
PF04708.7	Pox_F16	Poxvirus F16 protein	Unigene41107_asymAD:0.3,11.9;Unigene13950_asymAD:0.31,11.9;
PF12410.3	rpo30_N	Poxvirus DNA dependent RNA polymerase 30kDa subunit	CL11460.Contig1_asymAD:0.059,14.6;
PF11091.3	T4_tail_cap	Tail-tube assembly protein	Unigene37673_asymAD:0.19,12.0;
PF09363.5	XFP_C	XFP C-terminal domain	Unigene6586_asymAD:0.12,13.4;
PF11873.3	DUF3393	Domain of unknown function (DUF3393)	Unigene905_asymAD:0.0088,17.1;CL743.Contig2_asymAD:0.01,16.9;CL743.Contig4_asymAD:0.01,16.9;CL743.Contig5_asymAD:0.01,16.9;CL743.Contig6_asymAD:0.01,16.9;CL743.Contig1_asymAD:0.03,15.4;CL743.Contig3_asymAD:0.03,15.4;CL743.Contig7_asymAD:0.03,15.4;
PF10440.4	WIYLD	Ubiquitin-binding WIYLD domain	Unigene9032_asymAD:0.32,12.5;
PF14100.1	PmoA	Methane oxygenase PmoA	CL11585.Contig1_asymAD:0.016,16.0;
PF09210.6	DUF1957	Domain of unknown function (DUF1957)	Unigene22772_asymAD:0.055,15.1;
PF14134.1	DUF4301	Domain of unknown function (DUF4301)	CL690.Contig1_asymAD:0.18,11.9;
PF00963.13	Cohesin	Cohesin domain	Unigene43085_asymAD:0.0029,19.0;
PF11362.3	DUF3161	Protein of unknown function (DUF3161)	Unigene44326_asymAD:0.13,13.7;
PF11247.3	DUF2675	Protein of unknown function (DUF2675)	Unigene57696_asymAD:0.37,12.4;
PF11193.3	DUF2812	Protein of unknown function (DUF2812)	Unigene4661_asymAD:0.39,12.4;
PF07010.7	Endomucin	Endomucin	Unigene43045_asymAD:0.35,11.7;CL6712.Contig2_asymAD:0.65,10.8;Unigene22487_asymAD:0.71,10.7;
PF11249.3	DUF3047	Protein of unknown function (DUF3047)	Unigene29767_asymAD:0.31,11.9;
PF09318.5	DUF1975	Domain of unknown function (DUF1975)	CL1595.Contig1_asymAD:0.5,11.5;
PF09635.5	MetRS-N	MetRS-N binding domain	Unigene46256_asymAD:0.12,14.3;
PF09381.5	Porin_OmpG	Outer membrane protein G (OmpG)	CL1363.Contig1_asymAD:0.0011,19.7;Unigene30473_asymAD:0.041,14.5;
PF15357.1	SEEK1	Psoriasis susceptibility 1 candidate 1	Unigene37659_asymAD:0.054,14.9;CL7292.Contig2_asymAD:0.14,13.6;CL7292.Contig1_asymAD:0.15,13.5;
PF10718.4	Ycf34	Hypothetical chloroplast protein Ycf34	Unigene18450_asymAD:0.12,14.4;
PF08882.6	Acetone_carb_G	Acetone carboxylase gamma subunit	CL12218.Contig1_asymAD:0.096,14.2;
PF09553.5	RE_Eco47II	Eco47II restriction endonuclease	Unigene46901_asymAD:0.29,11.8;
PF03242.8	LEA_3	Late embryogenesis abundant protein	Unigene55194_asymAD:0.17,13.7;
PF09886.4	DUF2113	Uncharacterized protein conserved in archaea (DUF2113)	Unigene45026_asymAD:0.16,12.7;
PF11688.3	DUF3285	Protein of unknown function (DUF3285)	Unigene3082_asymAD:0.13,13.4;
PF14475.1	Mso1_Sec1_bdg	Sec1-binding region of Mso1	CL2145.Contig4_asymAD:0.034,15.1;Unigene2700_asymAD:0.16,12.9;Unigene15032_asymAD:0.18,12.7;
PF06245.6	DUF1015	Protein of unknown function (DUF1015)	CL6633.Contig1_asymAD:0.3,11.1;CL6633.Contig2_asymAD:0.3,11.1;
PF06126.6	Herpes_LAMP2	Herpesvirus Latent membrane protein 2	CL488.Contig9_asymAD:0.38,10.7;Unigene39798_asymAD:0.8,9.6;
PF10565.4	NMDAR2_C	N-methyl D-aspartate receptor 2B3 C-terminus	CL12979.Contig1_asymAD:0.074,13.3;
PF12452.3	DUF3685	Protein of unknown function (DUF3685)	CL11207.Contig2_asymAD:0.081,13.6;Unigene34496_asymAD:0.14,12.9;
PF08521.5	2CSK_N	Two-component sensor kinase N-terminal	Unigene15480_asymAD:0.51,11.4;
PF05177.7	RCSD	RCSD region	Unigene2464_asymAD:5,9.2;
PF13928.1	Flocculin_t3	Flocculin type 3 repeat	CL2999.Contig3_asymAD:0.028,16.1;
PF14289.1	DUF4369	Domain of unknown function (DUF4369)	Unigene15287_asymAD:0.23,13.0;
PF12170.3	DNA_pol3_tau_5	DNA polymerase III tau subunit V interacting with alpha	CL11483.Contig1_asymAD:0.34,12.4;
PF12267.3	DUF3614	Protein of unknown function (DUF3614)	CL9377.Contig1_asymAD:8.2,8.2;
PF13201.1	Xylanase	Putative glycoside hydrolase xylanase	Unigene6998_asymAD:0.21,12.0;
PF01941.14	AdoMet_Synthase	S-adenosylmethionine synthetase (AdoMet synthetase)	CL1668.Contig3_asymAD:0.036,14.1;Unigene7751_asymAD:0.093,12.8;
PF14044.1	NETI	NETI protein	CL8141.Contig1_asymAD:0.23,12.5;
PF12712.2	DUF3805	Domain of unknown function (DUF3805)	Unigene55064_asymAD:0.25,12.6;
PF02988.10	PLA2_inh	Phospholipase A2 inhibitor	Unigene49245_asymAD:0.0039,19.1;
PF05464.6	Phi-29_GP4	Phi-29-like late genes activator (early protein GP4)	Unigene20389_asymAD:0.1,14.0;
PF14261.1	DUF4351	Domain of unknown function (DUF4351)	Unigene22088_asymAD:0.14,13.6;
PF11128.3	Nucleocap_ssRNA	Plant viral coat protein nucleocapsid	Unigene45396_asymAD:0.19,12.7;
PF11644.3	DUF3256	Protein of unknown function (DUF3256)	Unigene35758_asymAD:0.25,12.4;
PF02095.10	Extensin_1	Extensin-like protein repeat	Unigene21493_asymAD:5.4,8.7;
PF14536.1	DUF4441	Domain of unknown function (DUF4441)	CL9517.Contig2_asymAD:0.2,13.2;CL9517.Contig1_asymAD:0.22,13.0;
PF09242.6	FCSD-flav_bind	Flavocytochrome c sulphide dehydrogenase, flavin-binding	Unigene39586_asymAD:7.9,8.0;
PF14592.1	Chondroitinas_B	Chondroitinase B	Unigene26078_asymAD:0.029,14.8;Unigene26077_asymAD:0.031,14.7;CL1784.Contig4_asymAD:0.032,14.6;Unigene26076_asymAD:0.054,13.9;
PF07175.6	Osteoregulin	Osteoregulin	Unigene31179_asymAD:0.017,16.5;
PF04337.7	DUF480	Protein of unknown function, DUF480	CL312.Contig1_asymAD:0.33,12.4;CL312.Contig2_asymAD:0.33,12.4;CL312.Contig3_asymAD:0.33,12.4;CL312.Contig4_asymAD:0.33,12.4;
PF08077.6	Cm_res_leader	Chloramphenicol resistance gene leader peptide	CL5030.Contig1_asymAD:1.6,10.1;
PF03515.9	Cloacin	Colicin-like bacteriocin tRNase domain	CL9767.Contig1_asymAD:0.2,12.4;
PF15521.1	Toxin_41	Putative toxin 41	Unigene9256_asymAD:0.068,13.9;CL4403.Contig1_asymAD:0.5,11.0;
PF03753.8	HHV6-IE	Human herpesvirus 6 immediate early protein	Unigene14029_asymAD:0.15,11.1;
PF03169.10	OPT	OPT oligopeptide transporter protein	CL223.Contig1_asymAD:0.01,15.9;CL223.Contig2_asymAD:0.024,14.7;Unigene3759_asymAD:0.15,12.0;Unigene13925_asymAD:2.4,8.0;
PF10901.3	DUF2690	Protein of unknown function (DUF2690)	Unigene21017_asymAD:0.13,13.7;
PF09985.4	DUF2223	Domain of unknown function (DUF2223)	Unigene52038_asymAD:0.22,12.3;
PF08622.5	Svf1	Svf1-like	CL10829.Contig1_asymAD:0.09,13.3;Unigene5970_asymAD:0.22,12.0;
PF12262.3	Lipase_bact_N	Bacterial virulence factor lipase N-terminal	Unigene54210_asymAD:0.091,13.5;
PF14751.1	DUF4474	Domain of unknown function (DUF4474)	CL11854.Contig2_asymAD:0.0046,17.7;Unigene13768_asymAD:0.12,13.1;
PF10488.4	PP1c_bdg	Phosphatase-1 catalytic subunit binding region	CL2186.Contig1_asymAD:7.7,7.2;CL2186.Contig2_asymAD:7.7,7.2;CL2186.Contig3_asymAD:7.7,7.2;CL2186.Contig4_asymAD:7.7,7.2;
PF03032.10	Brevenin	Brevenin/esculentin/gaegurin/rugosin family	CL3468.Contig1_asymAD:0.14,13.5;CL3468.Contig2_asymAD:0.2,13.0;CL3468.Contig3_asymAD:0.2,13.0;Unigene35255_asymAD:0.37,12.2;Unigene48256_asymAD:1.5,10.3;
PF06321.6	P_gingi_FimA	Major fimbrial subunit protein (FimA)	CL10109.Contig2_asymAD:0.072,13.9;
PF09561.5	RE_HpaII	HpaII restriction endonuclease	Unigene38312_asymAD:0.012,16.4;
PF14355.1	Abi_C	Abortive infection C-terminus	Unigene50322_asymAD:0.0085,17.5;Unigene46001_asymAD:0.073,14.5;Unigene12276_asymAD:0.18,13.3;
PF11714.3	Inhibitor_I53	Thrombin inhibitor Madanin	Unigene10370_asymAD:1.1,10.8;Unigene10901_asymAD:1.2,10.7;CL2367.Contig22_asymAD:2.9,9.5;CL2367.Contig4_asymAD:3.2,9.3;
PF13143.1	DUF3986	Protein of unknown function (DUF3986)	CL3216.Contig1_asymAD:0.33,12.9;
PF03470.9	zf-XS	XS zinc finger domain	Unigene38555_asymAD:0.79,11.3;
PF05874.6	PBAN	Pheromone biosynthesis activating neuropeptide (PBAN)	Unigene42087_asymAD:0.067,14.1;
PF13046.1	DUF3906	Protein of unknown function (DUF3906)	Unigene46358_asymAD:0.0083,17.2;
PF08705.6	Gag_p6	Gag protein p6	Unigene11998_asymAD:0.0065,18.0;CL2843.Contig1_asymAD:0.15,13.7;
PF12384.3	Peptidase_A2B	Ty3 transposon peptidase	Unigene40917_asymAD:0.038,14.9;
PF12879.2	SICA_C	SICA C-terminal inner membrane domain	Unigene33752_asymAD:0.27,12.7;
PF12150.3	MFP2b	Cytosolic motility protein	CL1608.Contig1_asymAD:0.26,11.5;
PF12970.2	DUF3858	Domain of Unknown Function with PDB structure (DUF3858)	Unigene16062_asymAD:0.53,11.6;
PF00934.15	PE	PE family	Unigene58389_asymAD:0.12,14.0;
PF11659.3	DUF3261	Protein of unknown function (DUF3261)	Unigene60268_asymAD:0.05,14.7;
PF02488.10	EMA	Merozoite Antigen	Unigene2522_asymAD:0.37,11.8;
PF01856.12	HP_OMP	Helicobacter outer membrane protein	Unigene1705_asymAD:0.51,11.7;
PF11454.3	DUF3016	Protein of unknown function (DUF3016)	Unigene53812_asymAD:0.32,12.1;
PF00798.13	Arena_glycoprot	Arenavirus glycoprotein	Unigene57153_asymAD:0.029,14.3;Unigene9256_asymAD:0.5,10.3;Unigene21385_asymAD:1.9,8.3;
PF08529.6	NusA_N	NusA N-terminal domain	Unigene20132_asymAD:0.22,13.1;Unigene28854_asymAD:2.7,9.5;
PF09894.4	DUF2121	Uncharacterized protein conserved in archaea (DUF2121)	Unigene21740_asymAD:0.16,12.7;
PF06968.8	BATS	Biotin and Thiamin Synthesis associated domain	Unigene56303_asymAD:0.42,12.0;
PF03300.8	Tenui_NS4	Tenuivirus non-structural protein NS4	Unigene223_asymAD:0.27,11.8;
PF13461.1	C-term_anchor	Cell-wall surface anchor repeat	CL743.Contig8_asymAD:0.31,13.0;Unigene33_asymAD:0.31,13.0;Unigene34_asymAD:0.31,13.0;
PF08632.5	Zds_C	Activator of mitotic machinery Cdc14 phosphatase activation C-term	Unigene19957_asymAD:2.9,8.9;
PF04092.8	SAG	SRS domain	Unigene36102_asymAD:0.077,14.9;
PF11215.3	DUF3010	Protein of unknown function (DUF3010)	Unigene18920_asymAD:0.012,17.1;
PF10962.3	DUF2764	Protein of unknown function (DUF2764)	Unigene22134_asymAD:0.28,12.0;
PF11378.3	DUF3181	Protein of unknown function (DUF3181)	Unigene57303_asymAD:0.27,12.8;
PF10563.4	CdCA1	Cadmium carbonic anhydrase repeat	Unigene43368_asymAD:0.23,12.5;
PF01959.11	DHQS	3-dehydroquinate synthase (EC 4.6.1.3)	Unigene59469_asymAD:0.17,12.1;
PF14189.1	DUF4312	Domain of unknown function (DUF4312)	Unigene47212_asymAD:0.91,10.9;
PF09615.5	Cas_Csy3	CRISPR-associated protein (Cas_Csy3)	Unigene50088_asymAD:0.4,11.3;
PF14449.1	PT-TG	Pre-toxin TG	Unigene952_asymAD:0.45,11.8;
PF09680.5	Tiny_TM_bacill	Protein of unknown function (Tiny_TM_bacill)	Unigene24984_asymAD:0.05,14.6;
PF12587.3	DUF3761	Protein of unknown function (DUF3761)	CL5947.Contig3_asymAD:0.038,15.6;CL5947.Contig1_asymAD:0.039,15.6;CL5947.Contig2_asymAD:0.039,15.6;Unigene41579_asymAD:5,8.8;CL8765.Contig3_asymAD:7.4,8.3;CL8765.Contig4_asymAD:8.3,8.1;
PF09208.5	Endonuc-MspI	Restriction endonuclease MspI	Unigene6018_asymAD:0.046,14.4;Unigene17804_asymAD:0.42,11.2;
PF12891.2	Glyco_hydro_44	Glycoside hydrolase family 44	Unigene21960_asymAD:0.089,13.8;
PF07581.7	Glug	The GLUG motif	Unigene37057_asymAD:0.15,13.8;Unigene25701_asymAD:0.32,12.8;CL2590.Contig1_asymAD:1.2,11.0;
PF14585.1	CagY_I	CagY type 1 repeat	CL9103.Contig1_asymAD:0.24,12.9;
PF02277.12	DBI_PRT	Phosphoribosyltransferase	Unigene40649_asymAD:0.1,13.2;
PF06316.6	Ail_Lom	Enterobacterial Ail/Lom protein	Unigene40433_asymAD:0.38,11.8;
PF13366.1	PDDEXK_3	PD-(D/E)XK nuclease superfamily	Unigene26314_asymAD:0.39,12.3;
PF05982.7	DUF897	Domain of unknown function (DUF897)	CL2326.Contig1_asymAD:0.12,12.7;Unigene2600_asymAD:0.12,12.7;
PF06748.7	DUF1217	Protein of unknown function (DUF1217)	CL86.Contig10_asymAD:0.038,15.6;CL86.Contig11_asymAD:0.038,15.6;CL86.Contig12_asymAD:0.038,15.6;CL86.Contig13_asymAD:0.038,15.6;CL86.Contig14_asymAD:0.038,15.6;CL86.Contig15_asymAD:0.038,15.6;CL86.Contig16_asymAD:0.038,15.6;CL86.Contig2_asymAD:0.038,15.6;CL86.Contig3_asymAD:0.038,15.6;CL86.Contig4_asymAD:0.038,15.6;CL86.Contig5_asymAD:0.038,15.6;CL86.Contig6_asymAD:0.038,15.6;CL86.Contig7_asymAD:…
PF12565.3	DUF3747	Protein of unknown function (DUF3747)	Unigene3630_asymAD:0.098,13.3;
PF06903.7	VirK	VirK protein	Unigene14778_asymAD:0.11,13.8;
PF06849.7	DUF1246	Protein of unknown function (DUF1246)	Unigene58135_asymAD:0.13,13.5;
PF01001.14	HCV_NS4b	Hepatitis C virus non-structural protein NS4b	Unigene22212_asymAD:0.089,13.7;
PF05912.6	DUF870	Caenorhabditis elegans protein of unknown function (DUF870)	CL2030.Contig3_asymAD:6.6,8.1;CL2030.Contig4_asymAD:7.2,8.0;CL2030.Contig1_asymAD:9.8,7.6;
PF02570.10	CbiC	Precorrin-8X methylmutase	CL6726.Contig1_asymAD:0.094,13.7;
PF06793.7	UPF0262	Uncharacterised protein family (UPF0262)	Unigene49979_asymAD:0.022,16.1;
PF10133.4	RNA_bind_2	Predicted RNA-binding protein	CL10379.Contig1_asymAD:0.57,11.8;CL10379.Contig2_asymAD:0.65,11.6;
PF06125.6	DUF961	Bacterial protein of unknown function (DUF961)	Unigene17229_asymAD:0.13,14.0;
PF05159.9	Capsule_synth	Capsule polysaccharide biosynthesis protein	Unigene21488_asymAD:0.22,12.5;
PF14151.1	YfhD	YfhD-like protein	Unigene47488_asymAD:0.88,11.3;
PF12274.3	DUF3615	Protein of unknown function (DUF3615)	Unigene54747_asymAD:0.32,12.9;
PF11578.3	DUF3237	Protein of unknown function (DUF3237)	Unigene39985_asymAD:0.062,14.1;
PF10697.4	DUF2502	Protein of unknown function (DUF2502)	CL12023.Contig1_asymAD:0.14,13.8;
PF06223.7	Phage_tail_T	Minor tail protein T	Unigene12536_asymAD:0.25,13.3;
PF05431.6	Toxin_10	Insecticidal Crystal Toxin, P42	Unigene26298_asymAD:0.39,11.9;CL597.Contig5_asymAD:0.48,11.6;CL597.Contig8_asymAD:0.48,11.6;Unigene26302_asymAD:0.48,11.6;
PF01458.12	UPF0051	Uncharacterized protein family (UPF0051)	Unigene41792_asymAD:0.04,14.9;
PF01450.14	IlvC	Acetohydroxy acid isomeroreductase, catalytic domain	Unigene41153_asymAD:2.2e-23,84.3;
PF12209.3	SAC3	Leucine permease transcriptional regulator helical domain	Unigene4437_asymAD:0.38,12.4;
PF09657.5	Cas_Csx8	CRISPR-associated protein Csx8 (Cas_Csx8)	Unigene41652_asymAD:0.11,12.8;
PF09150.5	Carot_N	Orange carotenoid protein, N-terminal	CL382.Contig5_asymAD:0.29,12.3;
PF00874.15	PRD	PRD domain	CL5161.Contig4_asymAD:0.22,13.2;
PF12271.3	Chs3p	Chitin synthase III catalytic subunit	CL7866.Contig1_asymAD:0.03,14.9;CL7866.Contig2_asymAD:0.03,14.9;
PF09126.5	NaeI	Restriction endonuclease NaeI	CL4273.Contig2_asymAD:0.14,12.4;
PF02940.10	mRNA_triPase	mRNA capping enzyme, beta chain	CL3634.Contig1_asymAD:0.35,12.1;CL3634.Contig2_asymAD:0.35,12.1;
PF07263.6	DMP1	Dentin matrix protein 1 (DMP1)	Unigene15706_asymAD:0.00065,20.1;Unigene19979_asymAD:0.011,16.1;
PF05315.6	ICEA	ICEA Protein	Unigene55067_asymAD:0.04,14.8;
PF09654.5	DUF2396	Protein of unknown function (DUF2396)	Unigene6991_asymAD:0.055,15.0;CL6643.Contig1_asymAD:0.32,12.5;
PF10684.4	BDM	Putative biofilm-dependent modulation protein	CL3168.Contig1_asymAD:0.23,13.2;CL3168.Contig2_asymAD:0.23,13.2;
PF10465.4	Inhibitor_I24	PinA peptidase inhibitor	CL9634.Contig1_asymAD:0.24,12.6;Unigene26728_asymAD:0.3,12.3;
PF09873.4	DUF2100	Uncharacterized protein conserved in archaea (DUF2100)	Unigene31311_asymAD:0.00019,22.5;CL1154.Contig1_asymAD:0.071,14.1;CL1154.Contig2_asymAD:0.072,14.1;CL9661.Contig1_asymAD:0.12,13.4;Unigene18195_asymAD:0.3,12.1;
PF12505.3	DUF3712	Protein of unknown function (DUF3712)	Unigene36967_asymAD:0.0039,18.8;Unigene50224_asymAD:0.25,12.9;
PF13253.1	DUF4044	Protein of unknown function (DUF4044)	Unigene21495_asymAD:0.15,12.7;Unigene42094_asymAD:0.18,12.5;
PF03948.9	Ribosomal_L9_C	Ribosomal protein L9, C-terminal domain	Unigene56332_asymAD:0.0048,18.5;Unigene15042_asymAD:0.14,13.7;
PF13308.1	YARHG	YARHG domain	Unigene56059_asymAD:0.15,13.1;
PF11663.3	Toxin_YhaV	Toxin with endonuclease activity YhaV	CL711.Contig1_asymAD:0.029,15.7;
PF13761.1	DUF4166	Domain of unknown function (DUF4166)	Unigene41795_asymAD:0.018,16.4;CL510.Contig2_asymAD:0.32,12.4;
PF04682.7	Herpes_BTRF1	Herpesvirus BTRF1 protein conserved region	CL3927.Contig1_asymAD:1.2,9.9;
PF07230.6	Peptidase_S80	Bacteriophage T4-like capsid assembly protein (Gp20)	Unigene14169_asymAD:0.19,11.6;
PF13762.1	MNE1	Mitochondrial splicing apparatus component	CL1694.Contig1_asymAD:0.33,12.6;CL1694.Contig4_asymAD:0.33,12.6;Unigene25890_asymAD:0.39,12.3;
PF06646.6	Mycoplasma_p37	High affinity transport system protein p37	CL5031.Contig1_asymAD:0.13,12.8;
PF12498.3	bZIP_C	Basic leucine-zipper C terminal	Unigene25656_asymAD:0.14,14.9;Unigene48695_asymAD:0.2,14.4;
PF03616.9	Glt_symporter	Sodium/glutamate symporter	Unigene38312_asymAD:0.81,9.7;
PF08633.5	Rox3	Rox3 mediator complex subunit	Unigene17639_asymAD:0.08,14.8;
PF05836.7	Chorion_S16	Chorion protein S16	CL4051.Contig4_asymAD:0.016,16.6;CL4051.Contig6_asymAD:0.02,16.3;CL4051.Contig5_asymAD:0.02,16.3;CL4051.Contig1_asymAD:0.27,12.7;CL4051.Contig3_asymAD:0.31,12.5;CL2378.Contig2_asymAD:0.58,11.6;
PF14081.1	DUF4262	Domain of unknown function (DUF4262)	Unigene9264_asymAD:0.16,13.6;
PF02030.10	Lipoprotein_8	Hypothetical lipoprotein (MG045 family)	Unigene20463_asymAD:0.2,11.7;
PF09108.5	Xol-1_N	Switch protein XOL-1, N-terminal	Unigene48521_asymAD:0.32,12.2;
PF08811.6	DUF1800	Protein of unknown function (DUF1800)	Unigene15194_asymAD:1.4,9.4;
PF06019.6	Phage_30_8	Phage GP30.8 protein	CL1086.Contig2_asymAD:0.036,15.3;CL1086.Contig1_asymAD:0.13,13.5;
PF00381.14	PTS-HPr	PTS HPr component phosphorylation site	Unigene35553_asymAD:0.047,15.1;CL7719.Contig1_asymAD:0.48,11.9;
PF06670.6	Etmic-2	Microneme protein Etmic-2	CL6963.Contig1_asymAD:0.017,15.4;
PF08352.7	oligo_HPY	Oligopeptide/dipeptide transporter, C-terminal region	CL9751.Contig1_asymAD:0.064,15.1;CL9751.Contig2_asymAD:0.064,15.1;Unigene37518_asymAD:0.085,14.7;Unigene56499_asymAD:0.15,14.0;
PF02378.13	PTS_EIIC	Phosphotransferase system, EIIC	Unigene32745_asymAD:0.0067,16.8;
PF04301.8	DUF452	Protein of unknown function (DUF452)	CL1339.Contig1_asymAD:0.11,13.3;
PF06340.6	TcpF	Vibrio cholerae toxin co-regulated pilus biosynthesis protein F	Unigene9958_asymAD:1.3,9.7;
PF12305.3	DUF3630	Protein of unknown function (DUF3630)	Unigene4067_asymAD:0.012,17.0;
PF13137.1	DUF3983	Protein of unknown function (DUF3983)	CL3285.Contig1_asymAD:0.26,12.5;
PF03740.8	PdxJ	Pyridoxal phosphate biosynthesis protein PdxJ	Unigene46838_asymAD:0.16,12.6;
PF13617.1	Lipoprotein_19	YnbE-like lipoprotein	CL9540.Contig1_asymAD:0.071,14.3;
PF11529.3	AvrL567-A	Melampsora lini avirulence protein AvrL567-A	CL4806.Contig1_asymAD:0.22,13.1;CL4806.Contig3_asymAD:0.22,13.1;Unigene22886_asymAD:0.43,12.1;
PF09890.4	DUF2117	Uncharacterized protein conserved in archaea (DUF2117)	Unigene18634_asymAD:0.084,13.6;
PF11273.3	DUF3073	Protein of unknown function (DUF3073)	Unigene39358_asymAD:1.3,11.1;
PF12350.3	CTK3_C	CTD kinase subunit gamma CTK3 C-terminus	CL12700.Contig1_asymAD:0.56,11.8;CL12700.Contig2_asymAD:0.56,11.8;
PF02948.10	Amelogenin	Amelogenin	Unigene475_asymAD:0.27,13.4;
PF06135.7	DUF965	Bacterial protein of unknown function (DUF965)	Unigene14987_asymAD:0.3,12.7;
PF10102.4	DUF2341	Domain of unknown function (DUF2341)	CL7971.Contig1_asymAD:0.081,14.6;
PF07458.7	SPAN-X	Sperm protein associated with nucleus, mapped to X chromosome	Unigene1143_asymAD:0.15,13.9;
PF03634.8	TCP	TCP family transcription factor	Unigene53350_asymAD:0.081,14.8;
PF05234.6	UAF_Rrn10	UAF complex subunit Rrn10	Unigene30557_asymAD:0.32,12.6;
PF12523.3	DUF3725	Protein of unknown function (DUF3725)	Unigene58761_asymAD:0.92,11.2;
PF08958.5	DUF1871	Domain of unknown function (DUF1871)	Unigene17396_asymAD:0.013,17.1;
PF14021.1	DUF4237	Protein of unknown function (DUF4237)	Unigene3252_asymAD:0.15,13.9;
PF05575.6	V_cholerae_RfbT	Vibrio cholerae RfbT protein	Unigene43324_asymAD:0.081,13.5;
PF02432.10	Fimbrial_K88	Fimbrial, major and minor subunit	Unigene16931_asymAD:0.2,12.6;
PF02122.10	Peptidase_S39	Peptidase S39	Unigene9040_asymAD:0.0003,21.7;
PF11182.3	AlgF	Alginate O-acetyl transferase AlgF	Unigene45676_asymAD:0.14,13.4;Unigene22806_asymAD:0.16,13.2;
PF11771.3	DUF3314	Protein of unknown function (DUF3314)	CL2101.Contig4_asymAD:0.13,13.5;CL2101.Contig5_asymAD:0.13,13.5;CL2101.Contig6_asymAD:0.13,13.5;CL2101.Contig9_asymAD:0.13,13.5;CL2101.Contig10_asymAD:0.13,13.5;CL2101.Contig11_asymAD:0.13,13.5;CL2101.Contig3_asymAD:0.13,13.5;CL2101.Contig8_asymAD:0.13,13.5;
PF06626.7	DUF1152	Protein of unknown function (DUF1152)	Unigene37478_asymAD:0.26,11.9;
PF06326.7	Vesiculo_matrix	Vesiculovirus matrix protein	Unigene35254_asymAD:1.7,9.6;
PF11889.3	DUF3409	Domain of unknown function (DUF3409)	Unigene42273_asymAD:0.11,13.8;
PF07469.7	DUF1518	Domain of unknown function (DUF1518)	Unigene57827_asymAD:0.068,14.9;
PF08804.5	gp32	gp32 DNA binding protein like	CL10408.Contig1_asymAD:0.18,13.4;
PF07750.6	GcrA	GcrA cell cycle regulator	Unigene24635_asymAD:0.45,12.2;
PF00729.13	Viral_coat	Viral coat protein (S domain)	CL5836.Contig2_asymAD:0.028,15.3;
PF01706.11	FliG_C	FliG C-terminal domain	Unigene19057_asymAD:0.058,14.9;Unigene7152_asymAD:0.095,14.2;
PF05226.6	CHASE2	CHASE2 domain	CL9580.Contig1_asymAD:0.55,11.0;
PF07784.6	DUF1622	Protein of unknown function (DUF1622)	Unigene24972_asymAD:0.27,12.5;
PF03772.11	Competence	Competence protein	Unigene292_asymAD:0.11,13.1;
PF04646.7	DUF604	Protein of unknown function, DUF604	Unigene22524_asymAD:0.28,11.9;
PF09666.5	Sororin	Sororin protein	Unigene4774_asymAD:0.31,12.8;
PF08818.6	DUF1801	Domain of unknown function (DU1801)	CL4991.Contig1_asymAD:0.18,13.5;CL4991.Contig2_asymAD:0.18,13.5;CL4991.Contig3_asymAD:0.18,13.5;CL4991.Contig4_asymAD:0.18,13.5;
PF05305.9	DUF732	Protein of unknown function (DUF732)	Unigene2659_asymAD:0.31,12.7;
PF12905.2	Glyco_hydro_101	Endo-alpha-N-acetylgalactosaminidase	Unigene49996_asymAD:0.077,13.2;Unigene31137_asymAD:0.82,9.8;
PF05479.6	PsaN	Photosystem I reaction centre subunit N (PSAN or PSI-N)	Unigene44667_asymAD:0.0021,19.6;
PF07455.6	Psu	Phage polarity suppression protein (Psu)	Unigene51758_asymAD:0.52,11.3;
PF06566.6	Chon_Sulph_att	Chondroitin sulphate attachment domain	Unigene45661_asymAD:0.035,15.3;CL116.Contig1_asymAD:3.7,8.7;
PF02166.11	Androgen_recep	Androgen receptor	CL6587.Contig1_asymAD:0.14,12.6;
PF11613.3	UCN2	Agonist of corticotropin releasing factor R2, Urocortin-2	Unigene57919_asymAD:0.12,13.9;Unigene36599_asymAD:0.13,13.8;
PF03786.8	UxuA	D-mannonate dehydratase (UxuA)	Unigene12230_asymAD:0.17,12.0;
PF00716.12	Peptidase_S21	Assemblin (Peptidase family S21)	Unigene23611_asymAD:2.2,9.1;
PF08846.5	DUF1816	Domain of unknown function (DUF1816)	Unigene17406_asymAD:0.37,12.0;
PF14657.1	Integrase_AP2	AP2-like DNA-binding integrase domain	CL411.Contig5_asymAD:0.16,13.3;
PF02703.9	Adeno_E1A	Early E1A protein	CL9871.Contig1_asymAD:5.6,7.9;
PF14277.1	DUF4364	Domain of unknown function (DUF4364)	Unigene17748_asymAD:0.25,12.5;
PF05430.6	Methyltransf_30	S-adenosyl-L-methionine-dependent methyltransferase	Unigene40030_asymAD:0.055,14.7;Unigene5754_asymAD:0.18,13.1;
PF06763.6	Minor_tail_Z	Prophage minor tail protein Z (GPZ)	Unigene1236_asymAD:0.64,11.2;
PF03244.9	PSI_PsaH	Photosystem I reaction centre subunit VI	Unigene31036_asymAD:9.5e-38,130.1;
PF13049.1	DUF3910	Protein of unknown function (DUF3910)	Unigene17037_asymAD:0.26,12.9;
PF03576.9	Peptidase_S58	Peptidase family S58	Unigene25701_asymAD:0.2,12.4;
PF07188.6	KSHV_K8	Kaposi's sarcoma-associated herpesvirus (KSHV) K8 protein	Unigene9080_asymAD:0.24,12.1;
PF04444.9	Dioxygenase_N	Catechol dioxygenase N terminus	CL1620.Contig1_asymAD:0.29,12.7;Unigene44349_asymAD:0.38,12.3;Unigene14860_asymAD:0.42,12.1;
PF07634.6	RtxA	RtxA repeat	Unigene34898_asymAD:0.21,13.4;
PF03180.9	Lipoprotein_9	NLPA lipoprotein	Unigene50235_asymAD:0.12,12.8;Unigene19713_asymAD:0.14,12.6;Unigene5460_asymAD:0.26,11.7;
PF14185.1	SpoIISB_antitox	Antitoxin SpoIISB, type II toxin-antitoxin system	Unigene3678_asymAD:0.19,13.0;
PF10936.3	DUF2617	Protein of unknown function DUF2617	Unigene12972_asymAD:0.16,13.1;
PF15580.1	Imm33	Immunity protein 33	CL6135.Contig1_asymAD:0.11,13.5;
PF06117.6	DUF957	Enterobacterial protein of unknown function (DUF957)	CL9093.Contig2_asymAD:0.011,16.8;Unigene11663_asymAD:0.22,12.6;
PF09895.4	DUF2122	RecB-family nuclease (DUF2122)	CL4882.Contig2_asymAD:0.12,14.1;
PF06776.7	IalB	Invasion associated locus B (IalB) protein	Unigene40329_asymAD:0.2,13.0;
PF00915.15	Calici_coat	Calicivirus coat protein	Unigene38628_asymAD:0.39,11.1;
PF03789.8	ELK	ELK domain	Unigene3554_asymAD:1.2,10.6;
PF14503.1	YhfZ_C	YhfZ C-terminal domain	Unigene30907_asymAD:0.25,12.2;
PF14107.1	DUF4280	Domain of unknown function (DUF4280)	Unigene43539_asymAD:0.39,12.6;
PF02162.12	XYPPX	XYPPX repeat (two copies)	Unigene13584_asymAD:0.38,11.9;
PF15542.1	Toxin_64	Putative toxin 64	Unigene3697_asymAD:0.29,13.2;
PF06240.8	COXG	Carbon monoxide dehydrogenase subunit G (CoxG)	CL681.Contig1_asymAD:0.24,12.6;
PF08364.6	IF2_assoc	Bacterial translation initiation factor IF-2 associated region	CL13018.Contig1_asymAD:0.12,13.9;Unigene3133_asymAD:0.24,13.0;
PF11519.3	DUF3222	Protein of unknown function (DUF3222)	CL7343.Contig3_asymAD:0.2,13.1;
PF04618.7	HD-ZIP_N	HD-ZIP protein N terminus	Unigene15751_asymAD:2.1,10.5;
PF04808.7	CTV_P23	Citrus tristeza virus (CTV) P23 protein	Unigene15627_asymAD:0.33,11.8;
PF14466.1	DUF4425	Domain of unknown function (DUF4425)	Unigene9459_asymAD:0.2,13.3;
PF13320.1	DUF4091	Domain of unknown function (DUF4091)	CL11084.Contig1_asymAD:0.18,13.3;Unigene58762_asymAD:0.29,12.6;
PF01850.16	PIN	PIN domain	CL2066.Contig2_asymAD:0.085,14.7;CL2066.Contig1_asymAD:0.13,14.1;
PF12577.3	PPARgamma_N	PPAR gamma N-terminal region	Unigene58952_asymAD:0.15,13.9;
PF09682.5	Holin_LLH	Phage holin protein (Holin_LLH)	Unigene9401_asymAD:0.13,14.0;
PF03237.10	Terminase_6	Terminase-like family	CL2911.Contig2_asymAD:0.018,15.4;
PF15317.1	Lbh	Cardiac transcription factor regulator, Developmental protein	Unigene29298_asymAD:0.11,14.3;
PF11283.3	DUF3084	Protein of unknown function (DUF3084)	Unigene20330_asymAD:1.1,10.6;
PF01311.15	Bac_export_1	Bacterial export proteins, family 1	Unigene54427_asymAD:0.087,13.6;
PF09462.5	Mus7	Mus7/MMS22 family	Unigene36769_asymAD:0.25,11.7;
PF07402.6	Herpes_U26	Human herpesvirus U26 protein	Unigene2202_asymAD:0.15,12.9;
PF07751.6	Abi_2	Abi-like protein	Unigene29876_asymAD:0.22,13.2;
PF05709.6	Sipho_tail	Phage tail protein	CL2617.Contig1_asymAD:0.048,14.3;
PF00913.14	Trypan_glycop	Trypanosome variant surface glycoprotein (A-type)	Unigene52220_asymAD:0.23,11.9;
PF11034.3	DUF2823	Protein of unknown function (DUF2823)	Unigene31501_asymAD:0.32,12.7;
PF13103.1	TonB_2	TonB C terminal	Unigene48428_asymAD:0.19,13.3;
PF12249.3	AftA_C	Arabinofuranosyltransferase A C terminal	Unigene32297_asymAD:0.3,12.1;CL9017.Contig1_asymAD:0.46,11.4;
PF11782.3	DUF3319	Protein of unknown function (DUF3319)	Unigene5415_asymAD:0.26,12.6;
PF10801.3	DUF2537	Protein of unknown function (DUF2537)	Unigene47666_asymAD:0.05,15.2;
PF10965.3	DUF2767	Protein of unknown function (DUF2767)	Unigene8992_asymAD:0.09,14.2;
PF10292.4	7TM_GPCR_Srab	Serpentine type 7TM GPCR receptor class ab chemoreceptor	CL41.Contig7_asymAD:0.3,11.3;
PF02681.9	DUF212	Divergent PAP2 family	Unigene48950_asymAD:0.52,11.6;
PF15548.1	DUF4655	Domain of unknown function (DUF4655)	Unigene21314_asymAD:0.15,12.5;
PF11219.3	DUF3014	Protein of unknown function (DUF3014)	Unigene33598_asymAD:0.65,11.4;
PF08237.6	PE-PPE	PE-PPE domain	CL6436.Contig1_asymAD:0.4,11.6;
PF13095.1	FTA2	Kinetochore Sim4 complex subunit FTA2	CL10764.Contig3_asymAD:0.15,13.2;CL10764.Contig1_asymAD:0.53,11.4;CL10764.Contig2_asymAD:0.53,11.4;Unigene22930_asymAD:3.9,8.5;
PF07663.6	EIIBC-GUT_C	Sorbitol phosphotransferase enzyme II C-terminus	CL3233.Contig1_asymAD:0.54,11.9;Unigene1313_asymAD:0.57,11.9;CL3233.Contig2_asymAD:0.57,11.9;
PF05969.6	PSII_Ycf12	Photosystem II complex subunit Ycf12	Unigene34549_asymAD:0.0082,17.3;
PF10057.4	DUF2294	Uncharacterized conserved protein (DUF2294)	Unigene39455_asymAD:0.0034,18.6;CL2402.Contig1_asymAD:0.23,12.7;
PF12878.2	SICA_beta	SICA extracellular beta domain	Unigene20132_asymAD:1.1,10.5;CL8570.Contig1_asymAD:3.6,8.9;
PF15523.1	Toxin_44	Putative toxin 44	Unigene38191_asymAD:0.28,12.6;Unigene1252_asymAD:0.28,12.6;
PF14511.1	RE_EcoO109I	Type II restriction endonuclease EcoO109I	Unigene30436_asymAD:0.3,12.0;
PF12315.3	DUF3633	Protein of unknown function (DUF3633)	CL11422.Contig1_asymAD:0.041,14.7;
PF15588.1	Imm7	Immunity protein 7	CL11854.Contig2_asymAD:0.0085,17.7;
PF00741.13	Gas_vesicle	Gas vesicle protein	Unigene58362_asymAD:0.35,12.3;
PF07865.6	DUF1652	Protein of unknown function (DUF1652)	Unigene12439_asymAD:0.079,14.1;Unigene46517_asymAD:0.24,12.5;Unigene21019_asymAD:0.43,11.7;
PF06616.6	BsuBI_PstI_RE	BsuBI/PstI restriction endonuclease C-terminus	Unigene22810_asymAD:0.28,11.5;
PF08485.5	Polysacc_syn_2C	Polysaccharide biosynthesis protein C-terminal	Unigene48547_asymAD:0.41,11.7;
PF13943.1	WPP	WPP domain	Unigene38525_asymAD:0.28,12.9;
PF14059.1	DUF4251	Domain of unknown function (DUF4251)	CL8141.Contig1_asymAD:0.29,12.5;
PF07854.7	DUF1646	Protein of unknown function (DUF1646)	Unigene8166_asymAD:0.079,13.6;
PF15544.1	Toxin_66	Putative toxin 66	Unigene40037_asymAD:0.13,13.0;
PF01901.11	DUF70	Protein of unknown function DUF70	Unigene9351_asymAD:0.78,10.3;
PF08387.5	FBD	FBD	CL9505.Contig1_asymAD:0.27,12.2;
PF00926.14	DHBP_synthase	3,4-dihydroxy-2-butanone 4-phosphate synthase	Unigene39902_asymAD:0.37,11.5;
PF05737.7	Collagen_bind	Collagen binding domain	Unigene41782_asymAD:0.22,13.2;
PF02650.9	HTH_WhiA	WhiA C-terminal HTH domain	Unigene13908_asymAD:0.18,13.7;
PF02767.11	DNA_pol3_beta_2	DNA polymerase III beta subunit, central domain	Unigene29223_asymAD:0.42,12.2;
PF11005.3	DUF2844	Protein of unknown function (DUF2844)	Unigene24543_asymAD:2.2,9.6;
PF05831.6	GAGE	GAGE protein	Unigene23480_asymAD:0.36,12.5;
PF13969.1	Pab87_oct	Pab87 octamerisation domain	CL6633.Contig1_asymAD:0.34,12.6;CL6633.Contig2_asymAD:0.34,12.6;
PF06478.8	Corona_RPol_N	Coronavirus RPol N-terminus	Unigene26645_asymAD:0.24,11.6;Unigene35_asymAD:0.24,11.6;Unigene36_asymAD:0.24,11.6;
PF08962.6	DUF1876	Domain of unknown function (DUF1876)	Unigene804_asymAD:0.089,14.1;Unigene805_asymAD:0.09,14.1;
PF10709.4	DUF2511	Protein of unknown function (DUF2511)	Unigene53562_asymAD:0.38,12.6;
PF03187.9	Corona_I	Corona nucleocapsid I protein	Unigene22188_asymAD:0.06,14.0;
PF05078.7	DUF679	Protein of unknown function (DUF679)	Unigene59587_asymAD:0.17,13.1;
PF12006.3	DUF3500	Protein of unknown function (DUF3500)	Unigene3447_asymAD:0.77,10.2;
PF07608.6	DUF1571	Protein of unknown function (DUF1571)	CL12096.Contig2_asymAD:0.014,16.0;
PF09051.5	SNN_cytoplasm	Stannin cytoplasmic	Unigene54879_asymAD:0.15,13.3;
PF01314.13	AFOR_C	Aldehyde ferredoxin oxidoreductase, domains 2 & 3	Unigene9305_asymAD:0.078,13.2;
PF09293.5	RNaseH_C	T4 RNase H, C terminal	Unigene50044_asymAD:0.035,15.6;Unigene11002_asymAD:0.044,15.2;
PF07268.6	EppA_BapA	Exported protein precursor (EppA/BapA)	CL51.Contig2_asymAD:0.16,13.2;CL51.Contig1_asymAD:0.17,13.1;
PF09331.6	DUF1985	Domain of unknown function (DUF1985)	Unigene50488_asymAD:0.009,17.4;
PF14120.1	YhzD	YhzD-like protein	Unigene17614_asymAD:0.12,13.9;
PF15327.1	Tankyrase_bdg_C	Tankyrase binding protein C terminal domain	Unigene43848_asymAD:0.0051,18.6;
PF11301.3	DUF3103	Protein of unknown function (DUF3103)	CL1668.Contig4_asymAD:0.22,11.8;
PF00602.12	Flu_PB1	Influenza RNA-dependent RNA polymerase subunit PB1	Unigene26772_asymAD:0.074,12.3;
PF14112.1	DUF4284	Domain of unknown function (DUF4284)	Unigene18070_asymAD:0.11,14.5;
