# Supplementary material for: A Phylogenomic Framework and Divergence History of Cephalochordata Amphioxus
Source: Front Physiol. 2018 Dec 18;9:1833. doi: 10.3389/fphys.2018.01833 (PMC6305399; doi:10.3389/fphys.2018.01833)
Supplement: TABLE S8 — List of GO terms enriched by genes containing lineage-specific domains in each species of amphioxus. [file Table_8.xlsx]

## Sheet: Sheet1
Table S8 List of GO terms enriched by lineage-specific domains in each species of amphioxus.
Gene ontology	GO term id	GO term description	FDR
Asymmetron lucayanum
biological process	GO:0002685	regulation of leukocyte migration	1e-05
biological process	GO:0002687	positive regulation of leukocyte migration	1e-05
biological process	GO:0046034	ATP metabolic process	1e-05
biological process	GO:0050921	positive regulation of chemotaxis	2e-05
biological process	GO:0007015	actin filament organization	2e-05
biological process	GO:0050795	regulation of behavior	2e-05
biological process	GO:0050920	regulation of chemotaxis	3e-05
biological process	GO:0030029	actin filament-based process	4e-05
biological process	GO:0032103	positive regulation of response to external stimulus	8e-05
biological process	GO:0030036	actin cytoskeleton organization	0.00023
biological process	GO:0007010	cytoskeleton organization	0.00119
biological process	GO:0014910	regulation of smooth muscle cell migration	0.00132
biological process	GO:0036046	protein demalonylation	0.00152
biological process	GO:0036047	peptidyl-lysine demalonylation	0.00171
biological process	GO:0036048	protein desuccinylation	0.00179
biological process	GO:0036049	peptidyl-lysine desuccinylation	0.00276
biological process	GO:0071671	regulation of smooth muscle cell chemotaxis	0.00338
biological process	GO:0006568	tryptophan metabolic process	0.00413
biological process	GO:0006569	tryptophan catabolic process	0.00476
biological process	GO:0006586	indolalkylamine metabolic process	0.00512
biological process	GO:0019442	tryptophan catabolic process to acetyl-CoA	0.00598
biological process	GO:0030048	actin filament-based movement	0.00657
biological process	GO:0042436	indole-containing compound catabolic process	0.00722
biological process	GO:0046218	indolalkylamine catabolic process	0.00813
biological process	GO:0042430	indole-containing compound metabolic process	0.00936
biological process	GO:0006576	cellular biogenic amine metabolic process	0.01012
biological process	GO:0044106	cellular amine metabolic process	0.01652
biological process	GO:0009308	amine metabolic process	0.01127
biological process	GO:0009310	amine catabolic process	0.01226
biological process	GO:0042402	cellular biogenic amine catabolic process	0.01243
biological process	GO:0030334	regulation of cell migration	0.021345
biological process	GO:0002682	regulation of immune system process	0.02315
biological process	GO:2000145	regulation of cell motility	0.02981
biological process	GO:0002684	positive regulation of immune system process	0.03424
biological process	GO:0006084	acetyl-CoA metabolic process	0.04173
biological process	GO:0055114	oxidation-reduction process	0.04868
biological process	GO:0019395	fatty acid oxidation	0.04929
Branchiostoma belcheri
biological process	GO:0006909	phagocytosis	0.00089
biological process	GO:0050896	response to stimulus	0.00464
biological process	GO:0002376	immune system process	0.00716
biological process	GO:0051716	cellular response to stimulus	0.00819
biological process	GO:0006954	inflammatory response	0.00836
biological process	GO:0006952	defense response	0.01115
biological process	GO:0007265	Ras protein signal transduction	0.01366
biological process	GO:0006917	induction of apoptosis	0.02144
biological process	GO:0007266	Rho protein signal transduction	0.02297
biological process	GO:0006897	endocytosis	0.02411
biological process	GO:0010942	positive regulation of cell death	0.02471
biological process	GO:0010941	regulation of cell death	0.03416
biological process	GO:0006915	apoptotic process	0.03542
biological process	GO:0001932	regulation of protein phosphorylation	0.04302
biological process	GO:0043065	positive regulation of apoptotic process	0.04571
biological process	GO:0012502	induction of programmed cell death	0.04782
biological process	GO:0030534	adult behavior	0.04792
biological process	GO:0012501	programmed cell death	0.04834
biological process	GO:0042981	regulation of apoptotic process	0.04879
biological process	GO:0031399	regulation of protein modification process	0.04912
biological process	GO:0043067	regulation of programmed cell death	0.04985
Branchiostoma floridae
biological process	GO:0001944	vasculature development	0.00466
biological process	GO:0007166	cell surface receptor signaling pathway	0.00578
biological process	GO:2000026	regulation of multicellular organismal development	0.00663
biological process	GO:0050896	response to stimulus	0.00666
biological process	GO:0006950	response to stress	0.00725
biological process	GO:0008585	female gonad development	0.00879
biological process	GO:0046545	development of primary female sexual characteristics	0.00947
biological process	GO:0060284	regulation of cell development	0.00984
biological process	GO:0008406	gonad development	0.01125
biological process	GO:0045137	development of primary sexual characteristics	0.01125
biological process	GO:0043067	regulation of programmed cell death	0.01429
biological process	GO:0007399	nervous system development	0.01571
biological process	GO:0002376	immune system process	0.01615
biological process	GO:0045596	negative regulation of cell differentiation	0.01692
biological process	GO:0032502	developmental process	0.01724
biological process	GO:0050767	regulation of neurogenesis	0.01754
biological process	GO:0010468	regulation of gene expression	0.01831
biological process	GO:0048731	system development	0.01882
biological process	GO:0001568	blood vessel development	0.02075
biological process	GO:0048869	cellular developmental process	0.02084
biological process	GO:0045595	regulation of cell differentiation	0.02108
biological process	GO:0032940	secretion by cell	0.02148
biological process	GO:0044707	single-multicellular organism process	0.02177
biological process	GO:0007267	cell-cell signaling	0.02184
biological process	GO:0051960	regulation of nervous system development	0.02194
biological process	GO:0010941	regulation of cell death	0.02289
biological process	GO:0051093	negative regulation of developmental process	0.02292
biological process	GO:0007548	sex differentiation	0.02295
biological process	GO:0044767	single-organism developmental process	0.02346
biological process	GO:0006915	apoptotic process	0.02401
biological process	GO:0000280	nuclear division	0.02446
biological process	GO:0048513	organ development	0.02639
biological process	GO:0009889	regulation of biosynthetic process	0.02756
biological process	GO:0012501	programmed cell death	0.02761
biological process	GO:0016265	death	0.02927
biological process	GO:0065008	regulation of biological quality	0.03116
biological process	GO:0008219	cell death	0.03252
biological process	GO:0032501	multicellular organismal process	0.03653
biological process	GO:0030154	cell differentiation	0.03705
biological process	GO:0050789	regulation of biological process	0.04466
biological process	GO:0007389	pattern specification process	0.04533
biological process	GO:0048285	organelle fission	0.04924
Branchiostoma lanceolatum
biological process	GO:0008104	protein localization	0.00077
biological process	GO:0006974	cellular response to DNA damage stimulus	0.00079
biological process	GO:0070887	cellular response to chemical stimulus	0.00083
biological process	GO:0006950	response to stress	0.00085
biological process	GO:0033036	macromolecule localization	0.00087
biological process	GO:0010883	regulation of lipid storage	0.00089
biological process	GO:0010884	positive regulation of lipid storage	0.00091
biological process	GO:0010885	regulation of cholesterol storage	0.00093
biological process	GO:0010886	positive regulation of cholesterol storage	0.00097
biological process	GO:0055088	lipid homeostasis	0.00099
biological process	GO:0034381	plasma lipoprotein particle clearance	0.00113
biological process	GO:0034383	low-density lipoprotein particle clearance	0.00126
biological process	GO:0032456	endocytic recycling	0.00227
biological process	GO:0010172	embryonic body morphogenesis	0.00259
biological process	GO:0016197	endosomal transport	0.00278
biological process	GO:0048878	chemical homeostasis	0.00313
biological process	GO:0010033	response to organic substance	0.00379
biological process	GO:0051641	cellular localization	0.00427
biological process	GO:0034613	cellular protein localization	0.00571
biological process	GO:0097190	apoptotic signaling pathway	0.00628
biological process	GO:0010942	positive regulation of cell death	0.00762
biological process	GO:0043065	positive regulation of apoptotic process	0.00794
biological process	GO:0043068	positive regulation of programmed cell death	0.00893
biological process	GO:0065003	macromolecular complex assembly	0.00917
biological process	GO:0042110	T cell activation	0.00952
biological process	GO:0070486	leukocyte aggregation	0.01213
biological process	GO:0070489	T cell aggregation	0.01839
biological process	GO:0071593	lymphocyte aggregation	0.01997
biological process	GO:0010171	body morphogenesis	0.02184
biological process	GO:0071216	cellular response to biotic stimulus	0.02783
biological process	GO:1902582	single-organism intracellular transport	0.03043
biological process	GO:0030098	lymphocyte differentiation	0.03977
biological process	GO:0001843	neural tube closure	0.04726
Branchiostoma japonicum
biological process	GO:0060587	regulation of lipoprotein lipid oxidation	0.00019
biological process	GO:0060588	negative regulation of lipoprotein lipid oxidation	0.00021
biological process	GO:0034442	regulation of lipoprotein oxidation	0.00023
biological process	GO:0034443	negative regulation of lipoprotein oxidation	0.00023
biological process	GO:0050746	regulation of lipoprotein metabolic process	0.00027
biological process	GO:0050748	negative regulation of lipoprotein metabolic process	0.00029
biological process	GO:0007165	signal transduction	0.00058
biological process	GO:0071593	lymphocyte aggregation	0.00179
biological process	GO:0045833	negative regulation of lipid metabolic process	0.00211
biological process	GO:0048678	response to axon injury	0.00434
biological process	GO:0030098	lymphocyte differentiation	0.00767
biological process	GO:0000302	response to reactive oxygen species	0.01113
biological process	GO:0019216	regulation of lipid metabolic process	0.01768
biological process	GO:0012501	programmed cell death	0.02268
biological process	GO:0006979	response to oxidative stress	0.02437
biological process	GO:0002682	regulation of immune system process	0.03793
biological process	GO:0051276	chromosome organization	0.04695
biological process	GO:0010623	developmental programmed cell death	0.04869
